# Supplementary material for: Unmasking Protein Phosphatase 2A Regulatory Subunit B as a Crucial Factor in the Progression of Dilated Cardiomyopathy
Source: Biomedicines. 2024 Aug 19;12(8):1887. doi: 10.3390/biomedicines12081887 (PMC11352103; doi:10.3390/biomedicines12081887)
Supplement: Supplementary file 1 [file biomedicines-12-01887-s001.zip]

Archive with 1 entries (1 files):
- biomedicines-3135812-supplementary.pdf
